# Supplementary material for: Discovery of a New Rosamicin Derivative from Endophytic Micromonospora rosaria FoRo54 Using Genome Mining Technology
Source: Molecules. 2026 Jan 14;31(2):301. doi: 10.3390/molecules31020301 (PMC12844328; doi:10.3390/molecules31020301)
Supplement: Supplementary file 1 [file molecules-31-00301-s001.zip]

Archive with 1 entries (1 files):
- molecules-4030150-supplementary.pdf
